# Supplementary material for: Interactions between Ionic Cellulose Derivatives Recycled from Textile Wastes and Surfactants: Interfacial, Aggregation and Wettability Studies
Source: Molecules. 2023 Apr 13;28(8):3454. doi: 10.3390/molecules28083454 (PMC10144465; doi:10.3390/molecules28083454)
Supplement: Supplementary file 1 [file molecules-28-03454-s001.zip]

Archive with 1 entries (1 files):
- molecules-2327756-supplementary.pdf
